# Supplementary material for: ﻿Two new rarely collected species of Annonaceae from the Peruvian Amazon
Source: PhytoKeys. 2025 Aug 26;262:1–15. doi: 10.3897/phytokeys.262.158372 (PMC12406026; doi:10.3897/phytokeys.262.158372)
Supplement: XML Treatment for Klarobelia icoja [file phytokeys.262.158372-treatment1.xml]

<!DOCTYPE tp:taxon-treatment
  PUBLIC "-//TaxonX//DTD Taxonomic Treatment Publishing DTD v0 20100105//EN" "tax-treatment-NSO.dtd">
<tp:taxon-treatment xmlns:tp="http://www.plazi.org/taxpub"><tp:treatment-meta><kwd-group><label>Taxon classification</label><kwd>
                <named-content content-type="kingdom">Plantae</named-content>
              </kwd><kwd>
                <named-content content-type="order">Magnoliales</named-content>
              </kwd><kwd>
                <named-content content-type="family">Annonaceae</named-content>
              </kwd></kwd-group><mixed-citation publication-type="journal"><person-group><name><surname>Chatrou</surname><given-names>Lars W.</given-names></name><name><surname>Lara-Guerrero</surname><given-names>Sofía</given-names></name><name><surname>Gees</surname><given-names>Lennert</given-names></name><name><surname>Fonseca</surname><given-names>Luiz H. M.</given-names></name></person-group><article-title>﻿Two new rarely collected species of <tp:taxon-name><tp:taxon-name-part taxon-name-part-type="family">Annonaceae</tp:taxon-name-part></tp:taxon-name> from the Peruvian Amazon</article-title><source>PhytoKeys</source><day>26</day><month>08</month><year>2025</year><volume>262</volume><fpage>1</fpage><lpage>15</lpage><pub-id pub-id-type="doi">10.3897/phytokeys.262.158372</pub-id></mixed-citation></tp:treatment-meta><tp:nomenclature><label>﻿</label><tp:taxon-name><object-id xmlns:xlink="http://www.w3.org/1999/xlink" content-type="arpha" xlink:type="simple">1665E8DF-2F5F-52B9-894B-B65FE4ACBBD3</object-id>
              <tp:taxon-name-part taxon-name-part-type="genus" reg="Klarobelia">Klarobelia</tp:taxon-name-part>
              <tp:taxon-name-part taxon-name-part-type="species" reg="icoja">icoja</tp:taxon-name-part>
              <object-id xmlns:xlink="http://www.w3.org/1999/xlink" content-type="ipni" xlink:type="simple">urn:lsid:ipni.org:names:77368248-1</object-id>
            </tp:taxon-name><tp:taxon-authority>S.Lara &amp; Chatrou</tp:taxon-authority><tp:taxon-status xmlns:xlink="http://www.w3.org/1999/xlink" xlink:type="simple">sp. nov.</tp:taxon-status><xref ref-type="fig" rid="F2">Fig. 2</xref></tp:nomenclature><tp:treatment-sec sec-type="material" id="SECID0ENEAE"><title>Type.</title><p>Peru • [Dept. Ucayali: Province Padre Abad], vicinity of Aguaytía, [<named-content xmlns:xlink="http://www.w3.org/1999/xlink" content-type="dwc:verbatimCoordinates" xlink:type="simple"><named-content content-type="geo-json" specific-use="{&#34;type&#34;:&#34;Point&#34;,&#34;coordinates&#34;:[-75.500000,-9.050000]}" id="NCID0EWEAE" xlink:type="simple">09°03'S, 075°30'W</named-content></named-content>], 22 Jun 1961, <italic>M.E. Mathias &amp; D. Taylor 5390</italic> (holotype: <abbrev xmlns:xlink="http://www.w3.org/1999/xlink" xlink:title="Missouri Botanical Garden" id="ABBRID0E4EAE" xlink:type="simple">MO</abbrev>! [barcode <abbrev xmlns:xlink="http://www.w3.org/1999/xlink" xlink:title="Missouri Botanical Garden" id="ABBRID0EBFAE" xlink:type="simple">MO</abbrev>-5509445]; isotype: F! [barcode V0205843F]).</p></tp:treatment-sec><tp:treatment-sec sec-type="diagnosis" id="SECID0EFFAE"><title>Diagnosis.</title><p><italic><tp:taxon-name><tp:taxon-name-part taxon-name-part-type="genus" reg="Klarobelia">Klarobelia</tp:taxon-name-part> <tp:taxon-name-part taxon-name-part-type="species" reg="icoja">icoja</tp:taxon-name-part></tp:taxon-name></italic> resembles <italic><tp:taxon-name><tp:taxon-name-part taxon-name-part-type="genus" reg="Klarobelia">K.</tp:taxon-name-part> <tp:taxon-name-part taxon-name-part-type="species" reg="lucida">lucida</tp:taxon-name-part></tp:taxon-name></italic> in the size of the monocarps and the thin fruit wall and <italic><tp:taxon-name><tp:taxon-name-part taxon-name-part-type="genus" reg="Klarobelia">K.</tp:taxon-name-part> <tp:taxon-name-part taxon-name-part-type="species" reg="pumila">pumila</tp:taxon-name-part></tp:taxon-name></italic> in the leaves, but it can be distinguished from <italic><tp:taxon-name><tp:taxon-name-part taxon-name-part-type="genus" reg="Klarobelia">K.</tp:taxon-name-part> <tp:taxon-name-part taxon-name-part-type="species" reg="lucida">lucida</tp:taxon-name-part></tp:taxon-name></italic> by the leaves with a length up to 19 cm (vs. 13 cm), narrower leaves with a length-width ratio of 3.3–3.5 (vs. 1.8–2.8), acute base (vs. obtuse to acute), and shorter pedicels of 12–17 mm long (vs. 17–68 mm long). <italic><tp:taxon-name><tp:taxon-name-part taxon-name-part-type="genus" reg="Klarobelia">K.</tp:taxon-name-part> <tp:taxon-name-part taxon-name-part-type="species" reg="icoja">icoja</tp:taxon-name-part></tp:taxon-name></italic> can be distinguished from <italic><tp:taxon-name><tp:taxon-name-part taxon-name-part-type="genus" reg="Klarobelia">K.</tp:taxon-name-part> <tp:taxon-name-part taxon-name-part-type="species" reg="pumila">pumila</tp:taxon-name-part></tp:taxon-name></italic> by the monocarps, which are longer (19–22 mm vs. 9–15 mm) and wider (10–11 mm vs. 6–8 mm), and by the longer stipes (28–37 mm vs. 12–20 mm).</p></tp:treatment-sec><tp:treatment-sec sec-type="description" id="SECID0ENHAE"><title>Description.</title><p>Tree up to 4 m tall. Young twigs and developing leaves sparsely covered with yellowish-brown, appressed hairs. Petiole 4–8 mm long, 1.0–1.5 mm wide, verrucose, glabrous. Lamina 11.3–19.0 cm long, 3.5–5.7 cm wide, length-width ratio 3.3–3.5, chartaceous, slightly bullate, elliptic, base acute, apex gradually acuminate, light olive green above and dark olive green below, glabrous above and below, primary vein impressed (to flat) above, 6–9 secondary veins per side, distance between secondary veins 11–22 mm, angles with primary vein 60–75°, loop-forming at right to obtuse angles, distance between loops and leaf margin 4–7 mm. Inflorescences ramiflorous, on the leafless part of the twig, single-flowered. Short shoot 2–3 mm long, 2.0–2.5 mm in diam. when fruiting. Bracts not observed. Pedicels 12–17 mm long, 1.5–2.0 mm in diam. (in fruit). Fruit of ca. 10 monocarps (scars suggest up to ca. 25 monocarps), orange-red in vivo, reddish brown to black in sicco, ellipsoid, 19–22 mm long, 10–11 mm in diam., glabrous, verrucose, raphe visible through fruit wall, stipes 28–37 mm long, 1 mm in diam., fruiting receptacle subglobose, 7–9 mm in diam., 4–6 mm high. Seed ellipsoid, 21 mm long, 10 mm in diam., brownish-orange, raphe a sinuous groove, ruminations in four lamellate parts.</p><fig id="F2" position="float" orientation="portrait"><object-id xmlns:xlink="http://www.w3.org/1999/xlink" content-type="doi" xlink:type="simple">10.3897/phytokeys.262.158372.figure2</object-id><object-id xmlns:xlink="http://www.w3.org/1999/xlink" content-type="arpha" xlink:type="simple">536EAD95-4544-5A6C-BECF-987D5C5DC30B</object-id><label>Figure 2.</label><caption><p><italic><tp:taxon-name><tp:taxon-name-part taxon-name-part-type="genus" reg="Klarobelia">Klarobelia</tp:taxon-name-part> <tp:taxon-name-part taxon-name-part-type="species" reg="icoja">icoja</tp:taxon-name-part></tp:taxon-name></italic> S.Lara &amp; Chatrou. <bold>A.</bold> Habit with fruit; <bold>B.</bold> Monocarp (right) and cross section of seed (left), showing the ruminations in four lamellate parts; <bold>C</bold>; Leaf; <bold>D.</bold> Habit with fruiting receptacle. (<bold>A, C, D.</bold><italic>Mathias &amp; Taylor 5390</italic>; <bold>B.</bold><italic>Mathias &amp; Taylor 5036</italic>).</p></caption><graphic xmlns:xlink="http://www.w3.org/1999/xlink" xlink:href="phytokeys-262-001_article-158372__-g002.jpg" position="float" orientation="portrait" xlink:type="simple" id="oo_1402558.jpg"><uri content-type="original_file" xlink:type="simple">https://binary.pensoft.net/fig/1402558</uri></graphic></fig></tp:treatment-sec><tp:treatment-sec sec-type="Local names" id="SECID0E1IAE"><title>Local names.</title><p>Peru: Jicoja or Icoja, based on the holotype label.</p></tp:treatment-sec><tp:treatment-sec sec-type="distribution" id="SECID0E6IAE"><title>Distribution and ecology.</title><p>The species is known from the northern part of Ucayali, in the vicinity of Aguaytía, Perú (Fig. <xref ref-type="fig" rid="F3">3</xref>; only the locality of the type specimen is presented here, given the absence of latitude-longitude data of the second specimen). It grows in forests; information about its elevation range is unknown. The label of Mathias &amp; Taylor 5036 mentions that the fruits are orange-red. Most monocarps in both collections have been removed while the stipe has remained on the fruit. In <tp:taxon-name><tp:taxon-name-part taxon-name-part-type="family">Annonaceae</tp:taxon-name-part></tp:taxon-name>, monocarps that detach from fruit do so with the stipe attached to the monocarp, leaving scars of the stipe on the fruiting receptacle. The detachment of the monocarp only in this species is indicative of zoochory.</p><fig id="F3" position="float" orientation="portrait"><object-id xmlns:xlink="http://www.w3.org/1999/xlink" content-type="doi" xlink:type="simple">10.3897/phytokeys.262.158372.figure3</object-id><object-id xmlns:xlink="http://www.w3.org/1999/xlink" content-type="arpha" xlink:type="simple">A99C3769-9C2C-5E63-B737-4AF039FCD7E3</object-id><label>Figure 3.</label><caption><p>Distribution map of <italic><tp:taxon-name><tp:taxon-name-part taxon-name-part-type="genus" reg="Klarobelia">Klarobelia</tp:taxon-name-part> <tp:taxon-name-part taxon-name-part-type="species" reg="icoja">icoja</tp:taxon-name-part></tp:taxon-name></italic> S.Lara &amp; Chatrou and <italic><tp:taxon-name><tp:taxon-name-part taxon-name-part-type="genus" reg="Malmea">Malmea</tp:taxon-name-part> <tp:taxon-name-part taxon-name-part-type="species" reg="abscondita">abscondita</tp:taxon-name-part></tp:taxon-name></italic> Chatrou &amp; Gees.</p></caption><graphic xmlns:xlink="http://www.w3.org/1999/xlink" xlink:href="phytokeys-262-001_article-158372__-g003.jpg" position="float" orientation="portrait" xlink:type="simple" id="oo_1402559.jpg"><uri content-type="original_file" xlink:type="simple">https://binary.pensoft.net/fig/1402559</uri></graphic></fig></tp:treatment-sec><tp:treatment-sec sec-type="Preliminary conservation status" id="SECID0ERKAE"><title>Preliminary conservation status.</title><p>The label of the type specimen does not mention latitude and longitude. We took these from an earlier collection by the same collector on the same day (Mathias &amp; Taylor 5368, <italic><tp:taxon-name><tp:taxon-name-part taxon-name-part-type="genus" reg="Miconia">Miconia</tp:taxon-name-part> <tp:taxon-name-part taxon-name-part-type="species" reg="alternidomatia">alternidomatia</tp:taxon-name-part></tp:taxon-name></italic> Michelang.). To date, <italic><tp:taxon-name><tp:taxon-name-part taxon-name-part-type="genus" reg="Klarobelia">Klarobelia</tp:taxon-name-part> <tp:taxon-name-part taxon-name-part-type="species" reg="icoja">icoja</tp:taxon-name-part></tp:taxon-name></italic> is known only from two collections made over 50 years ago in two consecutive years in the vicinity of Aguaytía, with an <abbrev xmlns:xlink="http://www.w3.org/1999/xlink" xlink:title="area of occupancy" id="ABBRID0ENLAE" xlink:type="simple">AOO</abbrev> and <abbrev xmlns:xlink="http://www.w3.org/1999/xlink" xlink:title="extent of occurrence" id="ABBRID0ERLAE" xlink:type="simple">EOO</abbrev> of 4 km<sup>2</sup>. It falls under the IUCN category of data deficient (DD). A more detailed analysis of the population must be done to correctly assess its conservation status. Given the general geographical pattern of <italic><tp:taxon-name><tp:taxon-name-part taxon-name-part-type="genus" reg="Klarobelia">Klarobelia</tp:taxon-name-part></tp:taxon-name></italic>, characterized by small allopatric distributions, this is likely to be accomplished by more thorough inventories of the known area of occurrence.</p></tp:treatment-sec><tp:treatment-sec sec-type="etymology" id="SECID0E5LAE"><title>Etymology.</title><p>The specific epithet refers to the indigenous name of the species. “Icoja,” “hicoja,” or “jicoja,” however, is not unique to this species and refers to <tp:taxon-name><tp:taxon-name-part taxon-name-part-type="family">Annonaceae</tp:taxon-name-part></tp:taxon-name> in general, as it has been reported for Peruvian species in the genera <italic><tp:taxon-name><tp:taxon-name-part taxon-name-part-type="genus" reg="Anaxagorea">Anaxagorea</tp:taxon-name-part></tp:taxon-name></italic> (<xref ref-type="bibr" rid="B21">Maas and Westra 1984</xref>), <italic><tp:taxon-name><tp:taxon-name-part taxon-name-part-type="genus" reg="Bocageopsis">Bocageopsis</tp:taxon-name-part></tp:taxon-name></italic> (<xref ref-type="bibr" rid="B23">Maas et al. 2007</xref>), <italic><tp:taxon-name><tp:taxon-name-part taxon-name-part-type="genus" reg="Cremastosperma">Cremastosperma</tp:taxon-name-part></tp:taxon-name></italic> (<xref ref-type="bibr" rid="B32">Pirie et al. 2018a</xref>), <italic><tp:taxon-name><tp:taxon-name-part taxon-name-part-type="genus" reg="Fusaea">Fusaea</tp:taxon-name-part></tp:taxon-name></italic> (<xref ref-type="bibr" rid="B4">Chatrou and He 1999</xref>), <italic><tp:taxon-name><tp:taxon-name-part taxon-name-part-type="genus" reg="Guatteria">Guatteria</tp:taxon-name-part></tp:taxon-name></italic> (<xref ref-type="bibr" rid="B24">Maas et al. 2015</xref>), and <italic><tp:taxon-name><tp:taxon-name-part taxon-name-part-type="genus" reg="Unonopsis">Unonopsis</tp:taxon-name-part></tp:taxon-name></italic> (<xref ref-type="bibr" rid="B23">Maas et al. 2007</xref>). The name <italic><tp:taxon-name><tp:taxon-name-part taxon-name-part-type="genus" reg="Klarobelia"/><tp:taxon-name-part taxon-name-part-type="species" reg="icoja">icoja</tp:taxon-name-part></tp:taxon-name></italic> (pronunciation in International Phonetic Alphabet: i'koxa) is used by the indigenous Quechua people (<xref ref-type="bibr" rid="B37">Sanz-Biset et al. 2009</xref>). This is suggesting the name may stem from Quechua or Runa simi, the indigenous language family that originated in central Peru, even though <xref ref-type="bibr" rid="B37">Sanz-Biset et al. (2009)</xref> indicate that indigenous Quechua plant names have been mixed with Spanish to varying degrees.</p></tp:treatment-sec><tp:treatment-sec sec-type="Additional specimen examined" id="SECID0E4OAE"><title>Additional specimen examined.</title><p>Peru • [Ucayali: Province Padre Abad], vicinity of Aguaytía, high ground in forest southeast of house, don Diogenes del Aguila, east of Aguaytía, between Pucallpa road and Aguaytía river, 29 Jun 1960, M.E. Mathias &amp; D. Taylor 5036 (<abbrev xmlns:xlink="http://www.w3.org/1999/xlink" xlink:title="Missouri Botanical Garden" id="ABBRID0EDPAE" xlink:type="simple">MO</abbrev>!).</p></tp:treatment-sec><ref-list><ref id="B21"><mixed-citation xmlns:xlink="http://www.w3.org/1999/xlink" xlink:type="simple"><person-group><name name-style="western"><surname>Maas</surname><given-names>PJM</given-names></name><name name-style="western"><surname>Westra</surname><given-names>LYT</given-names></name></person-group> (<year>1984</year>) <article-title>Studies in <tp:taxon-name><tp:taxon-name-part taxon-name-part-type="family">Annonaceae</tp:taxon-name-part></tp:taxon-name>. II. A monograph of the genus <italic><tp:taxon-name><tp:taxon-name-part taxon-name-part-type="genus">Anaxagorea</tp:taxon-name-part></tp:taxon-name></italic> A.St.Hil., part 1.</article-title><source>Botanische Jahrbücher für Systematik, Pflanzengeschichte und Pflanzengeographie</source><volume>105</volume>: <fpage>73</fpage>–<lpage>134</lpage>.</mixed-citation></ref><ref id="B23"><mixed-citation xmlns:xlink="http://www.w3.org/1999/xlink" xlink:type="simple"><person-group><name name-style="western"><surname>Maas</surname><given-names>PJM</given-names></name><name name-style="western"><surname>Westra</surname><given-names>LYT</given-names></name><name name-style="western"><surname>Vermeer</surname><given-names>M</given-names></name></person-group> (<year>2007</year>) <article-title>Revision of the Neotropical genera <italic><tp:taxon-name><tp:taxon-name-part taxon-name-part-type="genus">Bocageopsis</tp:taxon-name-part></tp:taxon-name></italic>, <italic><tp:taxon-name><tp:taxon-name-part taxon-name-part-type="genus">Onychopetalum</tp:taxon-name-part></tp:taxon-name></italic>, and <italic><tp:taxon-name><tp:taxon-name-part taxon-name-part-type="genus">Unonopsis</tp:taxon-name-part></tp:taxon-name></italic> (<tp:taxon-name><tp:taxon-name-part taxon-name-part-type="family">Annonaceae</tp:taxon-name-part></tp:taxon-name>).</article-title><source>Blumea</source><volume>52</volume>: <fpage>413</fpage>–<lpage>554</lpage>. <ext-link xlink:href="10.3767/000651907X608909" ext-link-type="doi" xlink:type="simple">https://doi.org/10.3767/000651907X608909</ext-link></mixed-citation></ref><ref id="B32"><mixed-citation xmlns:xlink="http://www.w3.org/1999/xlink" xlink:type="simple"><person-group><name name-style="western"><surname>Pirie</surname><given-names>MD</given-names></name><name name-style="western"><surname>Chatrou</surname><given-names>LW</given-names></name><name name-style="western"><surname>Maas</surname><given-names>PJM</given-names></name></person-group> (<year>2018a</year>) <article-title>A taxonomic revision of the Neotropical genus <italic><tp:taxon-name><tp:taxon-name-part taxon-name-part-type="genus">Cremastosperma</tp:taxon-name-part></tp:taxon-name></italic> (<tp:taxon-name><tp:taxon-name-part taxon-name-part-type="family">Annonaceae</tp:taxon-name-part></tp:taxon-name>), including five new species.</article-title><source>PhytoKeys</source><volume>112</volume>: <fpage>1</fpage>–<lpage>141</lpage>. <ext-link xlink:href="10.3897/phytokeys.112.24897.figure15" ext-link-type="doi" xlink:type="simple">https://doi.org/10.3897/phytokeys.112.24897.figure15</ext-link></mixed-citation></ref><ref id="B4"><mixed-citation xmlns:xlink="http://www.w3.org/1999/xlink" xlink:type="simple"><person-group><name name-style="western"><surname>Chatrou</surname><given-names>LW</given-names></name><name name-style="western"><surname>He</surname><given-names>P</given-names></name></person-group> (<year>1999</year>) <article-title>Studies in <tp:taxon-name><tp:taxon-name-part taxon-name-part-type="family">Annonaceae</tp:taxon-name-part></tp:taxon-name> XXXIII. A revision of <italic><tp:taxon-name><tp:taxon-name-part taxon-name-part-type="genus">Fusaea</tp:taxon-name-part></tp:taxon-name></italic> (Baill.) Saff.</article-title><source>Brittonia</source><volume>52</volume>: <fpage>181</fpage>–<lpage>203</lpage>. <ext-link xlink:href="10.2307/2666627" ext-link-type="doi" xlink:type="simple">https://doi.org/10.2307/2666627</ext-link></mixed-citation></ref><ref id="B24"><mixed-citation xmlns:xlink="http://www.w3.org/1999/xlink" xlink:type="simple"><person-group><name name-style="western"><surname>Maas</surname><given-names>PJM</given-names></name><name name-style="western"><surname>Westra</surname><given-names>LYT</given-names></name><name name-style="western"><surname>Arias Guerrero</surname><given-names>S</given-names></name><name name-style="western"><surname>Lobão</surname><given-names>AQ</given-names></name><name name-style="western"><surname>Scharf</surname><given-names>U</given-names></name><name name-style="western"><surname>Zamora</surname><given-names>NA</given-names></name><name name-style="western"><surname>Erkens</surname><given-names>RHJ</given-names></name></person-group> (<year>2015</year>) <article-title>Confronting a morphological nightmare: Revision of the Neotropical genus <italic><tp:taxon-name><tp:taxon-name-part taxon-name-part-type="genus">Guatteria</tp:taxon-name-part></tp:taxon-name></italic> (<tp:taxon-name><tp:taxon-name-part taxon-name-part-type="family">Annonaceae</tp:taxon-name-part></tp:taxon-name>).</article-title><source>Blumea</source><volume>60</volume>: <fpage>1</fpage>–<lpage>219</lpage>. <ext-link xlink:href="10.3767/000651915X690341" ext-link-type="doi" xlink:type="simple">https://doi.org/10.3767/000651915X690341</ext-link></mixed-citation></ref><ref id="B37"><mixed-citation xmlns:xlink="http://www.w3.org/1999/xlink" xlink:type="simple"><person-group><name name-style="western"><surname>Sanz-Biset</surname><given-names>J</given-names></name><name name-style="western"><surname>Campos-de-la-Cruz</surname><given-names>J</given-names></name><name name-style="western"><surname>Epiquién-Rivera</surname><given-names>MA</given-names></name><name name-style="western"><surname>Cañigueral</surname><given-names>S</given-names></name></person-group> (<year>2009</year>) <article-title>A first survey on the medicinal plants of the Chazuta valley (Peruvian Amazon).</article-title><source>Journal of Ethnopharmacology</source><volume>122</volume>: <fpage>333</fpage>–<lpage>362</lpage>. <ext-link xlink:href="10.1016/j.jep.2008.12.009" ext-link-type="doi" xlink:type="simple">https://doi.org/10.1016/j.jep.2008.12.009</ext-link></mixed-citation></ref></ref-list></tp:taxon-treatment>
